# Supplementary material for: What We Know About Team Dynamics for Long-Distance Space Missions: A Systematic Review of Analog Research
Source: Front Psychol. 2019 May 15;10:811. doi: 10.3389/fpsyg.2019.00811 (PMC6530432; doi:10.3389/fpsyg.2019.00811)
Supplement: Supplementary file 2 [file Table_2.xlsx]

## Sheet: Team Factors (Data)
Study Setting	Authors	Year	Predictor	Criterion	Significant?	n	Effect Size (r)
Antarctic Stations	Nelson	1964	age homogeneity	compatability-sociometry	n	14	0.14
			age homogeneity	compatability-sociometry	y		0.68
			pay grade homogeneity	compatability-sociometry	n		0.27
			pay grade homogeneity	compatability-sociometry	n		0.47
			biographical background homogeneity	compatability-sociometry	n		-0.11
			biographical background homogeneity	compatability-sociometry	n		0.43
			interests homogeneity	compatability-sociometry	n		0.15
			interests homogeneity	compatability-sociometry	n		0.19
			need for achievement homogeneity	compatability-sociometry	n		0.27
			need for achievement homogeneity	compatability-sociometry	n		0.34
			need for prominence homogeneity	compatability-sociometry	n		-0.15
			need for prominence homogeneity	compatability-sociometry	n		-0.08
			compatability-sociometry	supervisor performance rating	n		-0.05
			compatability-sociometry	supervisor performance rating	n		-0.47
	Gunderson & Ryman	1967	compatibility that mixed conflict and climate	accomplishment	y	15	0.9
			age homogeneity	accomplishment	n		-0.014
			education homogeneity	accomplishment	n		0.132
			worship homogeneity	accomplishment	n		0.026
			urban-rural homogeneity	accomplishment	n		0.35
			number of hobbies homogeneity	accomplishment	y		0.61
			achievement personality homogeneity	accomplishment	n		0.24
			autonomy personality homogeneity	accomplishment	y		0.58
			nurturance personality homogeneity	accomplishment	n		0.31
			orderly personality homogeneity	accomplishment	n		0.28
			useful personality homogeneity	accomplishment	n		-0.07
			motivation personality homogeneity	accomplishment	n		0.31
			decisive personality homogeneity	accomplishment	n		0.12
			expressed inclusion values homogeneity	accomplishment	y		-0.45
			wanted inclusion values homogeneity	accomplishment	n		0.046
			expressed control values homogeneity	accomplishment	n		-0.418
			wanted control values homogeneity	accomplishment	n		0.182
			expressed affection values homogeneity	accomplishment	n		0.07
			wanted affection values homogeneity	accomplishment	n		-0.179
			friend description efficient homogeneity	accomplishment	y		0.551
			friend description sympathy homogeneity	accomplishment	n		0.321
			friend description caution homogeneity	accomplishment	n		0.094
			friend description optimism homogeneity	accomplishment	n		0.121
			age homogeneity	compatibility	n		-0.171
			education homogeneity	compatibility	n		0.171
			worship homogeneity	compatibility	n		-0.085
			urban-rural homogeneity	compatibility	y		0.471
			number of hobbies homogeneity	compatibility	y		0.761
			achievement personality homogeneity	compatibility	n		0.4
			autonomy personality homogeneity	compatibility	y		0.489
			nurturance personality homogeneity	compatibility	n		0.364
			orderly personality homogeneity	compatibility	n		0.275
			useful personality homogeneity	compatibility	n		0.046
			motivation personality homogeneity	compatibility	n		0.349
			decisive personality homogeneity	compatibility	n		0.257
			expressed inclusion values homogeneity	compatibility	n		-0.346
			wanted inclusion values homogeneity	compatibility	n		0.154
			expressed control values homogeneity	compatibility	n		-0.311
			wanted control values homogeneity	compatibility	n		0.182
			expressed affection values homogeneity	compatibility	n		0.232
			wanted affection values homogeneity	compatibility	n		0.004
			friend description efficient homogeneity	compatibility	y		0.524
			friend description sympathy homogeneity	compatibility	n		0.196
			friend description caution homogeneity	compatibility	n		0.098
			friend description optimism homogeneity	compatibility	n		0.229
	Gunderson & Nelson	1963	teamwork cooperation (time 1)	compatibility (time 1)	n	9	-0.14
			teamwork cooperation (time 2)	compatibility (time 2)	n		-0.33
			teamwork cooperation (time 1)	efficiency (time 1)	y		0.76
			teamwork cooperation (time 2)	efficiency (time 2)	y		0.91
			teamwork cooperation (time 1)	achievement (time 1)	y		0.94
			teamwork cooperation (time 2)	achievement (time 2)	y		0.92
			teamwork cooperation (time 1)	egalitarian atmosphere (time 1)	n		-0.17
			teamwork cooperation (time 2)	egalitarian atmosphere (time 2)	n		0.19
			compatibility (time 1)	efficiency (time 1)	n		-0.57
			compatibility (time 2)	efficiency (time 2)	y		-0.68
			compatibility (time 1)	achievement (time 1)	n		-0.45
			compatibility (time 2)	achievement (time 2)	n		-0.66
			compatibility (time 1)	egalitarian atmosphere (time 1)	y		0.85
			compatibility (time 2)	egalitarian atmosphere (time 2)	n		0.34
	Seymour	1971	number of people per station	peer nomination positive chooser RS	y	20	-0.5
			number of people per station	peer nomination positive chosen RS	y		-0.48
			number of people per station	internal disagreement	y		-0.45
			number of people per station	per nomination positive chosen RS	y		-0.48
			number of people per station	compatibility	y		0.58
			conflict negative choosers	compatibility	y		-0.68
			conflict negative chosen	compatibility	y		-0.5
			conflict internal disagreements	compatibility	y		-0.75
Combat Teams	Lim & Klein	2006	taskwork mental models similarity	efficiency and quality combined	y	71	0.29
			teamwork mental models similarity	efficiency and quality combined	y		0.21
			taskwork mental models accuracy	efficiency and quality combined	y		0.42
			taskwork mental models accuracy	efficiency and quality combined	y		0.23
	Lim & Ployhart	2004	leader personality extroversion	training maximum performance efficiency and quality	n	39	0.11
			leader personality extroversion	training typical performance efficiency and quality	y		0.5
			leader personality consc	training maximum performance efficiency and quality	n		-0.05
			leader personality consc	training typical performance efficiency and quality	y		0.18
			leader personality neuro	training maximum performance efficiency and quality	n		-0.13
			leader personality neuro	training typical performance efficiency and quality	y		-0.56
			leader personality openness	training maximum performance efficiency and quality	y		-0.31
			leader personality openness	training typical performance efficiency and quality	y		0.37
			leader personality agreeableness	training maximum performance efficiency and quality	y		-0.21
			leader personality agreeableness	training typical performance efficiency and quality	y		0.28
			transformational leadership	training maximum performance efficiency and quality	y		0.6
			transformational leadership	training typical performance efficiency and quality	y		0.32
Deployed Military Units	Gunia	2015	general leadership	morale	n	46	0.24
			general leadership	unit cohesion	n		-0.161
			general leadership	sleep quantity	n		0.16
			sleep leadership	morale	y		0.57
			sleep leadership	unit cohesion	n		0.38
			sleep leadership	sleep quantity	y	44	0.413
Firehouses	Kniffin, Wnsink, & Devine	2015	workload amount	cooperation	y	244	0.14
			eat together	cooperation	n		0.11
			cook together	cooperation	y		0.13
			cooperation	work group performance	y		0.43
			workload amount	work group performance	y		0.31
			eat together	work group performance	y		0.19
			cook together	work group performance	y		0.14
	Knight	2015	informal planning prior to start	team positive mood	n	33	0.25
			informal planning prior to start	team positive mood	n		0.42
			informal planning prior to start	team positive mood	n		0.34
			informal planning prior to start	team negative mood	y		-0.48
			informal planning prior to start	team negative mood	n		-0.43
			informal planning prior to start	team negative mood	n		-0.35
			informal planning prior to start	exploratory search	n		0.31
			informal planning prior to start	exploratory search	n		0.12
			informal planning prior to start	exploratory search	n		-0.06
			informal planning prior to start	time to completion and number of obstacles completed	n		0.25
			team experience	team positive mood	n		0.43
			team experience	team positive mood	n		0.42
			team experience	team positive mood	n		0.21
			team experience	team negative mood	y		-0.32
			team experience	team negative mood	n		-0.3
			team experience	team negative mood	n		-0.24
			team experience	exploratory search	n		0.23
			team experience	exploratory search	n		0.1
			team experience	exploratory search	n		-0.05
			team experience	time to completion and number of obstacles completed	y		0.45
			team ability	team positive mood	n		0.24
			team ability	team positive mood	n		0.2
			team ability	team positive mood	n		0.25
			team ability	team negative mood	y		-0.2
			team ability	team negative mood	n		-0.17
			team ability	team negative mood	n		-0.05
			team ability	exploratory search	n		-0.13
			team ability	exploratory search	n		-0.33
			team ability	exploratory search	n		-0.32
			team ability	time to completion and number of obstacles completed	y		0.22
			PANAS positive affect	team positive mood	n		0.38
			PANAS positive affect	team positive mood	n		0.22
			PANAS positive affect	team positive mood	n		0.22
			PANAS positive affect	team negative mood	n		-0.43
			PANAS positive affect	team negative mood	n		-0.19
			PANAS positive affect	team negative mood	n		-0.15
			PANAS positive affect	exploratory search	n		0.22
			PANAS positive affect	exploratory search	n		-0.14
			PANAS positive affect	exploratory search	n		-0.23
			PANAS positive affect	time to completion and number of obstacles completed	y		0.56
			PANAS negative affect	team positive mood	n		0.14
			PANAS negative affect	team positive mood	n		-0.31
			PANAS negative affect	team positive mood	n		-0.02
			PANAS negative affect	team negative mood	n		0.25
			PANAS negative affect	team negative mood	y		0.54
			PANAS negative affect	team negative mood	n		0.35
			PANAS negative affect	exploratory search	n		-0.26
			PANAS negative affect	exploratory search	n		0.14
			PANAS negative affect	exploratory search	n		0.32
			PANAS negative affect	time to completion and number of obstacles completed	y		-0.21
			team positive mood	team positive mood	y		0.48
			team positive mood	team positive mood	y		0.44
			team positive mood	team negative mood	y		-0.62
			team positive mood	team negative mood	n		-0.2
			team positive mood	team negative mood	n		-0.12
			team positive mood	exploratory search	n		0.32
			team positive mood	exploratory search	n		0.23
			team positive mood	exploratory search	n		-0.06
			team positive mood	time to completion and number of obstacles completed	y		0.28
			team positive mood	team positive mood	y		0.55
			team positive mood	team negative mood	y		-0.75
			team positive mood	team negative mood	y		-0.45
			team positive mood	exploratory search	n		0.06
			team positive mood	exploratory search	n		-0.29
			team positive mood	time to completion and number of obstacles completed	n		0.41
			team positive mood	team negative mood	y		-0.52
			team positive mood	exploratory search	n		0.05
			team positive mood	time to completion and number of obstacles completed	n		0.2
			team negative mood	team negative mood	y		0.62
			team negative mood	team negative mood	n		0.43
			team negative mood	exploratory search	n		-0.33
			team negative mood	exploratory search	n		0.08
			team negative mood	exploratory search	n		0.37
			team negative mood	time to completion and number of obstacles completed	n		-0.28
			team negative mood	team negative mood	y		0.49
			team negative mood	exploratory search	n		0.1
			team negative mood	exploratory search	n		0.34
			team negative mood	time to completion and number of obstacles completed	n		-0.4
			team negative mood	exploratory search	n		0.19
			team negative mood	time to completion and number of obstacles completed	n		-0.06
			exploratory search	exploratory search	y		0.66
			exploratory search	exploratory search	n		0.22
			exploratory search	time to completion and number of obstacles completed	n		0.22
			exploratory search	exploratory search	y		0.54
			exploratory search	time to completion and number of obstacles completed	n		-0.01
			exploratory search	time to completion and number of obstacles completed	n		0.02
Special Operations Teams	Ko	2005	collectivism	LMX	y	89	0.42
			collectivism	TMX	y		0.33
			collectivism	Cohesion	y		0.2
			collectivism	team performance general	y		0.23
			collectivism	viability	n		0.11
			collectivism	team performance general	n		0.14
			collectivism	team viability	n		0.02
			collectivism	team performance general	n		-0.05
			collectivism	team viability	n		0.13
			individualism	LMX	n		-0.18
			individualism	TMX	n		-0.15
			individualism	Cohesion	n		-0.19
			individualism	team performance general	n		-0.19
			individualism	viability	y		-0.24
			individualism	team performance general	n		-0.01
			individualism	team viability	n		0
			individualism	team performance general	n		-0.16
			individualism	team viability	n		-0.09
			transformational leadership	LMX	y		0.59
			transformational leadership	TMX	y		0.37
			transformational leadership	Cohesion	y		0.37
			transformational leadership	team performance general	y		0.54
			transformational leadership	viability	y		0.32
			transformational leadership	team performance general	n		0.17
			transformational leadership	team viability	n		0.09
			transformational leadership	team performance general	n		0.09
			transformational leadership	team viability	n		0.17
			LMX	TMX	y		0.48
			LMX	Cohesion	y		0.46
			LMX	team performance general	y		0.47
			LMX	viability	y		0.28
			LMX	team performance general	y		0.2
			LMX	team viability	n		0.11
			LMX	team performance general	n		0.02
			LMX	team viability	y		0.21
			TMX	Cohesion	y		0.78
			TMX	team performance general	y		0.69
			TMX	viability	y		0.58
			TMX	team performance general	y		0.25
			TMX	team viability	y		0.21
			TMX	team performance general	n		0.1
			TMX	team viability	y		0.2
			cohesion	team performance general	y		0.71
			cohesion	viability	y		0.6
			cohesion	team performance general	y		0.35
			cohesion	team viability	y		0.31
			cohesion	team performance general	n		0.12
			cohesion	team viability	y		0.31
Lab Teams	Emurian & Bradey	1984	time spent socializing	accuracy	NR	5	0.91
			time spent socializing	accuracy	NR	6	-0.61
			time spent socializing	accuracy	NR	7	-0.35
			time spent socializing	accuracy	NR		-0.6
			time spent socializing	accuracy	NR	6	-0.7
			time spent socializing	accuracy	NR	7	-0.48
			time spent socializing	accuracy	NR		-0.75
			time spent socializing	accuracy	NR		-0.39
			time spent socializing	accuracy	NR		-0.7
Note: All studies used a correlational research design.

## Sheet: Team Factors (Benchmark)
Setting		Authors	Year	n	Variables
Lab		Emurian, Brady, Ray	1984	1	accuracy points
		Emurian, Emurian, Brady	1978	4	social activity voluntarily spending time together
					communication failure
		Emurian, Emurian, Brady	1985	4	social activity voluntarily spending time together
		Gushin, Efimov, Smirnova	1996	1	sum of different areas of performance
					psychological general work capability
					sub dimensions of performance
Natural - Amundson-Scott		Johnson, Boster, Palinkas	2003	3	global coherence v subgrouping
Natural - Antarctic Expedition		Kahn & Leon	2000	1	PANAS-negative affectivity
					PANAS-positive affectivity
					interpersonal stressors
					psychological stress like loneliness
					task stress like gear and food
					physical stress like frostbite
					coping relative frequency
					effectiveness
					cohesion
		Wood, Lugg, Hysong	1999	2	tension
					team emotional state
					team effectiveness
					individual-focused cognitive readiness (aggregated)
					moral (aggregated)
Natural - Antarctic Traverse		Atlis, Leon, Sandal	2004	1	team potency
					PANAS-negative affectivity
					PANAS - positive affect
					stress
					energy level
Natural - Antarctic Winter over		Bhargava, Mukerji, Sachdeva	2000	1	conflict - interpersonal sensitivity
					compliance acceptance of instructions
					life and work satisfaction
					cooperation-rapport
					alcohol intake
					smoking
					sleep disturbance
Natural - Antarctic Winter over at Scott Base		Steel	2001	2	pleasure
					arousal
					POMS - total mood disturbance
					POMS - vigor
					POMS - activity
		Natani, Shurley, Joern	1973	3	total instances of conflict
					number of radio messages from crew to MC
					mean fluctuations of interaction across professional subgroups
					fluctuation in intragroup and intergroup communication
Natural - Bering Bridge Expedition		Leon, Kanfer, Hoffman	1994	1	developing strong good feelings toward each other
					working together as a team
					helping each other cope
Natural - Concordia		Krins	2009	1	diversity culture
					shared identity
					friendship
					socialize
					distinctiveness
					advice
					social environmental flux
Natural - Dumont station		DeCamps & Rosnet	2005	1	total number of stress reactions
					Thymic stress
					occupational stress
					somatic stress reactions
					social stress
Natural - Expedition		Leon, Atlis, Ones,	2002	1	PANAS-negative affectivity
					PANAS-positive affect
					stress negative events reported
		Leon, List, Magor	2004	1	conflict and tension
					PANAS-negative affectivity
					PANAS-positive affectivity
					group efficiency
					satisfied with being a member of the group
					coping strategy
					significant events
		Leon, Sandal, Fink	2011	1	PANAS-negative affectivity
					PANAS-positive affectivity
		Paul, Mondol, & Ramachandron (Panwar added for 2010)	2010, 2013	1	feelings of affection directed toward others
					trust in competence
					significance
					other FIRO-B dimension of inclusion, affection, and control (2010)
Natural - High Arctic Weather Station		Steel & Suedfeld	1991	1	pleasure
					arousal
Natural - Himalayan Trek		Allison, Duda, & Beuter	1991	1	team cohesion - part of trek
					team cohesion - closely knit
					team cohesion - enjoy group
Natural - MDRS		Krins	2010	1	pro-diversity norm
				2	alienation general (reversed)
				1	identification
Natural - Palmer		Palinkas & Hauseal	2000	1	POMS - tension and anxiety
					POMS - depression
					POMS - anger
					POMS - fatigue
					POMS - confusion
					POMS - vigor
Natural - South Pole		Palinkas & Hauseal	2000	1	POMS - tension and anxiety
					POMS - depression
					POMS - anger
					POMS - fatigue
					POMS - confusion
					POMS - vigor
Natural - Submarine		Sandal, Endresen, Vaernes	1999	1	stress social factors
					stress leadership and workload
					stress homesickness
					stress feeling isolated
					stress subjective health complaints
Natural		Krins	2009	1	shared identity
Space Simulation - AF-Sponsored Simulation		Hagen	1961	1	within team communication amount
Space Simulation - ECOPSY		Gushin, Zaprisa, Kolinitchenko	1997	1	commander report to MC length
					number of negative statements
Space Simulation - EXEMSI		Eskov	2011	1	efficiency CSh homeostat
		Gushin, Kolinitchenko, Efimov	1996	1	length of commanders report
					content of commander report (e.g., jokes)
		LeScanff, Bachelard, Cazes	1997	1	choose and reject members
					sociometry - friendliness
					Matrix of intra and inter-processes in groups (MIPG)
		Sandal, Vaernes, Ursin	1995	1	tension and anxiety expressed relative to total communication BALES
					jokes expressed relative to total communication BALES
					PA expressed relative to total communication BALES
					personality
					SYMLOG
Space Simulation - HERA		Roma	unpublished	6	cohesion
Space Simulation - Hi-SEAS		Binsted	2015	2	PANAS positive affect
					PANAS negative affect
Space Simulation - HUBES		Eskov	2011	1	efficiency CSh homeostat
		Gushin, Zaprisa, Kolinitchenko	1997	1	total duration of communication with MC session in seconds
		Rosnet, Cazes, Vinokhodova	1998	1	Matrix of intra and inter-processes in groups (MIPG)
		Sandal	2001	1	SYMLOG friendliness social distance
					SYMLOG friendliness w MC
					speech acts between crew members
					frequency of emotional expression jokes
					frequency of emotional expression negative
					frequency of emotional expression positive
					peer ranking
Space Simulation - ISEMSI		Sandal, Vaernes, Ursin	1995	1	tension and anxiety expressed relative to total communication BALES
					negative emotions expressed relative to total communication BALES
					jokes expressed relative to total communication BALES
Space Simulation - Isolation Chamber in Japan		Kraft, Inoue, Mizuno	1987	1	interpersonal liking
					dimensions of perceptions of others and self in terms of personality-like features
Space Simulation - lunar landing simulation		Hatch, Algrant, Mallick	1965	1	velocity error comparisons - translunar insertion
					individual-level performance
Space Simulation - Mars 105		Gushin, Shved, Vinokhodova	2012	1	average report length in words for the month
					average number of needs satisfaction statement in MC report
					average number of activity statement in MC report
					average number of social regulation statements in MC report
					activity
					positive mood
		Nicholas, Sandal, Weiss	2013	1	positive mood
					coping
					depression
					negative affect defense mechanism
		Nicolas & Gushin	2014	1	REST-Q total stress
					REST-Q total recovery
					sub dimensions of stress and recovery
		Vinokhodova, Gushin, Eskov	2012	1	team cohesion sociometry
					sociometry
					value orientations, self perception, and interpersonal relationships within the crew (PSPA)
Space Simulation - Mars 2013		Luger, Stodler, Gorur	2014	1	team affect
					stress
					group interactions(teamwork)
					number of incidence
Space Simulation - Mars 500		Basner, Dinges, Mollicone	2014	1	number of conflict with crew members
					Total mood disturbance
					POMS depression
					POMS vigor
					POMS confusion
					POMS tension
					POMS anger
					POMS fatigue
					individual mood and emotions
		Sandal & Bye	2015	1	deviation from mean (all values)
					values
		Solcova, Gushin, Vinokhodova	2013	1	individual work efficacy
					team identification and integration
					emotional energy
					individual mood and emotions
		Solcova, Lacev, Solcova	2014	1	interpersonal actions
					total median mood intensity
					total median negative mood intensity
					total median positive mood intensity
		Tafforin	2013	1	interpersonal actions
		Tafforin, Vinokhodova, Chekalina	2015	1	within crew interpersonal communication verbal
					non-verbal during breakfast
		Ushakov, Morukov, Bubeev	2014	1	number of radio messages from crew to MC
					MC messages to crew
		van Baarsen	2013	1	freedom of choice
					interest in going to Mars
					acceptance of individual suffering
					personal challenge of Mars trip
					facial expressions
		Wang, Jung, Lv	2014	1	POMS - total
					values - tradition
					deviation from mean (all values)
					additional values
Space Simulation - MDRS		Ehmann, Balazs, Fulop	2011	1	team spirit
					emotion pattern
Space Simulation - Mir simulator		Kanas, Weiss, Marman	1996	1	total mood disturbance
Space Simulation - NEEMO		Roma	unpublished	1	cohesion
Space Simulation - PMARS		Bishop, Kobrick, Battler	2010	1	positive mood
					negative mood
					PSS stress
					subdimensions of stress (by gender)
					coping (by gender)
Space Simulation - SFINCSS		Eskov	2011	1	efficiency CSh homeostat
		Gushin, Zaprisa, Smirnova,	2001	3	total duration of audio communication between commander and MC
		Kass & Kass	2001	3	pre and post FIRO-b
					leadership styles
		Mizuno, Inoue, Kraft	2001	3	POMS - tension and anxiety
					POMS - depression
					POMS - anger
					POMS - fatigue
					POMS - confusion
					POMS - vigor
		Sandal	2004	2	SYMLOG friendliness
					SYMLOG friendliness w MC
					number of problems experienced
					friendliness between groups
		Vinokhodova, Bystritskaya, Eskov	2001	3	efficiency CSh homeostat
					average group work activity homeostat
		Vinokhodova, Bystritskaya, Eskov	2002	3	sociometry vacation together group integrity index involvement in communication
					sociometry vacation together group integrity index
					sociometry - future simulation
					average group work activity homeostat
					sociometry average across individuals
Spaceflight - ISS		Gushin & Yusupova	2004	2	total communication per day
Note. Only the first three authors are listed. Variables in italics are not included in the data provided to BHP because of a lack of similarity across studies to justify aggregation, etc. but could be coded from the article and added to the database. The work by Emurian et al. was experimental or quasi-experimental. Benchmarking figures could have been generated with data from the Emurian articl…
